# Supplementary material for: Maternal occupation and risk of adverse fetal outcomes in Tanzania: A hospital-based cross-sectional study
Source: PLoS One. 2025 Mar 18;20(3):e0319653. doi: 10.1371/journal.pone.0319653 (PMC11918367; doi:10.1371/journal.pone.0319653)
Supplement: S1 Data — (XLSX) [file pone.0319653.s001.xlsx]

## Sheet: Sheet1
Marital status	level of education	work	Hypetensive disorders	Job category	Congenital anomaly	Low apgar score (AS<7 at 5minute)	Low birth weight	Premature baby	Still birth	Anyperinataladverseoutcome
Married	Secondary education	worked	No	Healthcare workers	No	No	No	No	No	Yes
Married	Secondary education	worked	No	Public servants	No	No	No	No	No	No
Married	Secondary education	worked	No	Public servants	No	No	No	No	No	No
Married	Higher education	worked	No	Public servants	No	No	No	No	No	No
Married	Primary education	worked	No	Textile	Yes	No	No	No	No	Yes
Married	Secondary education	worked	No	Textile	Yes	No	No	No	No	Yes
Single	Higher education	worked	No	Office work	No	No	No	No	No	No
Married	Secondary education	worked	No	Office work	No	No	No	No	No	No
Married	Secondary education	worked	No	Office work	Yes	No	No	No	No	Yes
Married	Higher education	worked	No	Teachers	No	No	No	No	No	Yes
Married	Higher education	worked	No	Teachers	No	No	No	No	No	No
Married	Secondary education	worked	No	Teachers	No	No	No	No	No	No
Married	Secondary education	worked	No	Textile	No	No	No	No	No	Yes
Married	Secondary education	worked	No	Textile	No	No	No	No	No	No
Married	Primary education	worked	No	Hairdressers and cosmetologists	No	No	No	No	No	No
Married	Primary education	worked	No	Hairdressers and cosmetologists	No	No	No	No	No	No
Married	Primary education	worked	No	Hairdressers and cosmetologists	No	No	No	No	No	Yes
Married	Secondary education	worked	No	Hairdressers and cosmetologists	No	No	No	No	No	No
Married	Primary education	worked	No	Hairdressers and cosmetologists	No	No	No	No	No	Yes
Married	Primary education	worked	No	Hairdressers and cosmetologists	No	No	No	No	No	Yes
Married	Primary education	worked	No	Textile	No	No	No	No	No	Yes
Married	Higher education	worked	No	Textile	No	No	No	No	No	Yes
Married	Primary education	worked	No	Textile	No	No	No	No	No	Yes
Married	Secondary education	worked	No	Hairdressers and cosmetologists	No	No	No	No	No	Yes
Married	Secondary education	worked	No	Hairdressers and cosmetologists	Yes	No	No	No	No	Yes
Married	Secondary education	worked	No	Hairdressers and cosmetologists	Yes	No	No	No	No	Yes
Single	Higher education	worked	No	Hairdressers and cosmetologists	Yes	No	No	No	No	Yes
Married	Higher education	worked	No	Hairdressers and cosmetologists	Yes	No	No	No	No	Yes
Married	Higher education	worked	No	Agriculture workers	No	No	No	Yes	No	Yes
Single	Primary education	worked	No	Agriculture workers	Yes	No	No	Yes	No	Yes
Married	Primary education	worked	No	Agriculture workers	Yes	No	No	Yes	No	Yes
Married	Primary education	worked	No	Agriculture workers	Yes	No	No	Yes	No	Yes
Married	Primary education	worked	No	Textile	No	No	No	Yes	No	Yes
Married	Primary education	worked	No	Textile	No	No	No	Yes	No	Yes
Single	No formal education	worked	No	Textile	No	No	No	Yes	No	Yes
Married	Secondary education	worked	Yes	Healthcare workers	No	No	Yes	No	No	Yes
Married	Primary education	worked	No	Food vendors	Yes	No	Yes	No	No	Yes
Single	Higher education	worked	No	Office work	No	No	Yes	No	No	Yes
Married	Higher education	worked	No	Teachers	No	No	Yes	No	No	Yes
Married	Higher education	worked	No	Teachers	Yes	No	Yes	No	No	Yes
Married	Higher education	worked	No	Teachers	No	No	Yes	No	No	Yes
Single	Primary education	worked	No	Agriculture workers	No	No	Yes	No	No	Yes
Married	No formal education	worked	No	Agriculture workers	Yes	No	Yes	No	No	Yes
Single	Secondary education	worked	No	Hairdressers and cosmetologists	No	No	Yes	No	No	Yes
Single	Secondary education	worked	No	Hairdressers and cosmetologists	No	No	Yes	No	No	Yes
Single	Higher education	worked	No	Textile	No	No	Yes	No	No	Yes
Single	Higher education	worked	No	Healthcare workers	No	No	Yes	Yes	No	Yes
Married	Secondary education	worked	No	Textile	Yes	No	Yes	Yes	No	Yes
Married	Primary education	worked	No	Food vendors	No	No	Yes	Yes	No	Yes
Single	Primary education	worked	No	Food vendors	No	No	Yes	Yes	No	Yes
Married	Primary education	worked	No	Food vendors	No	No	Yes	Yes	No	Yes
Single	Primary education	worked	No	Hairdressers and cosmetologists	No	No	Yes	Yes	No	Yes
Married	Higher education	worked	No	Office work	No	No	Yes	Yes	No	Yes
Married	Secondary education	worked	No	Office work	No	No	Yes	Yes	No	Yes
Married	Secondary education	worked	No	Office work	No	No	Yes	Yes	No	Yes
Married	Higher education	worked	No	Office work	Yes	No	Yes	Yes	No	Yes
Married	Secondary education	worked	No	Teachers	No	No	Yes	Yes	No	Yes
Married	Higher education	worked	No	Teachers	No	No	Yes	Yes	No	Yes
Single	Higher education	worked	Yes	Teachers	No	No	Yes	Yes	No	Yes
Married	Secondary education	worked	No	Teachers	Yes	No	Yes	Yes	No	Yes
Married	Higher education	worked	No	Teachers	No	No	Yes	Yes	No	Yes
Married	Primary education	worked	No	Agriculture workers	Yes	No	Yes	Yes	No	Yes
Single	Higher education	worked	No	Agriculture workers	Yes	No	Yes	Yes	No	Yes
Married	Primary education	worked	No	Agriculture workers	Yes	No	Yes	Yes	No	Yes
Married	Primary education	worked	No	Agriculture workers	Yes	No	Yes	Yes	No	Yes
Married	No formal education	worked	No	Agriculture workers	Yes	No	Yes	Yes	No	Yes
Married	Primary education	worked	No	Agriculture workers	No	No	Yes	Yes	No	Yes
Single	Primary education	worked	No	Agriculture workers	Yes	No	Yes	Yes	No	Yes
Married	Secondary education	worked	No	Textile	No	No	Yes	Yes	No	Yes
Separated	No formal education	worked	Yes	Textile	No	No	Yes	Yes	No	Yes
Married	Secondary education	worked	Yes	Textile	No	No	Yes	Yes	No	Yes
Married	Secondary education	worked	Yes	Textile	No	No	Yes	Yes	No	Yes
Married	Secondary education	worked	No	Hairdressers and cosmetologists	No	No	Yes	Yes	No	Yes
Married	Secondary education	worked	No	Hairdressers and cosmetologists	No	No	Yes	Yes	No	Yes
Married	Primary education	worked	No	Hairdressers and cosmetologists	No	No	Yes	Yes	No	Yes
Married	Secondary education	worked	No	Textile	No	No	Yes	Yes	No	Yes
Single	Higher education	worked	No	Textile	No	No	Yes	Yes	No	Yes
Married	Secondary education	worked	Yes	Textile	No	No	Yes	Yes	No	Yes
Married	Primary education	worked	No	Hairdressers and cosmetologists	Yes	No	Yes	Yes	No	Yes
Single	Primary education	worked	No	Hairdressers and cosmetologists	Yes	No	Yes	Yes	No	Yes
Married	Primary education	worked	No	Agriculture workers	Yes	No	No	No	Yes	Yes
Married	Primary education	worked	No	Textile	Yes	No	No	No	Yes	Yes
Married	Secondary education	worked	No	Textile	No	No	No	No	Yes	Yes
Widow	Secondary education	worked	No	Textile	No	No	No	Yes	Yes	Yes
Married	No formal education	worked	No	Agriculture workers	Yes	No	Yes	Yes	Yes	Yes
Single	Higher education	worked	No	Agriculture workers	Yes	No	Yes	Yes	Yes	Yes
Married	Primary education	worked	No	Agriculture workers	No	No	Yes	Yes	Yes	Yes
Married	Primary education	worked	No	Textile	No	No	Yes	Yes	Yes	Yes
Married	Secondary education	worked	No	Textile	Yes	No	Yes	Yes	Yes	Yes
Married	Primary education	worked	No	Hairdressers and cosmetologists	No	No	Yes	Yes	Yes	Yes
Married	Higher education	worked	No	Healthcare workers	No	Yes	No	No	No	No
Married	Higher education	worked	No	Healthcare workers	Yes	Yes	No	No	No	Yes
Married	Higher education	worked	No	Public servants	No	Yes	No	No	No	Yes
Married	Higher education	worked	No	Public servants	No	Yes	No	No	No	Yes
Married	Secondary education	worked	No	Food vendors	Yes	Yes	No	No	No	Yes
Married	Secondary education	worked	No	Food vendors	No	Yes	No	No	No	No
Married	Primary education	worked	No	Food vendors	No	Yes	No	No	No	Yes
Married	Secondary education	worked	No	Food vendors	No	Yes	No	No	No	No
Single	Higher education	worked	No	Food vendors	No	Yes	No	No	No	No
Married	Primary education	worked	No	Hairdressers and cosmetologists	No	Yes	No	No	No	No
Married	Higher education	worked	No	Office work	No	Yes	No	No	No	No
Married	Primary education	worked	No	Agriculture workers	Yes	Yes	No	No	No	Yes
Married	Secondary education	worked	No	Textile	Yes	Yes	No	No	No	Yes
Married	Higher education	worked	No	Hairdressers and cosmetologists	No	Yes	No	No	No	Yes
Married	Secondary education	worked	No	Hairdressers and cosmetologists	No	Yes	No	No	No	Yes
Married	Secondary education	worked	No	Hairdressers and cosmetologists	No	Yes	No	No	No	No
Married	Higher education	worked	No	Textile	No	Yes	No	No	No	No
Married	Secondary education	worked	No	Textile	No	Yes	No	No	No	No
Single	Secondary education	worked	No	Textile	No	Yes	No	No	No	No
Married	Higher education	worked	No	Teachers	Yes	Yes	No	No	No	Yes
Married	Primary education	worked	No	Teachers	Yes	Yes	No	No	No	Yes
Married	Higher education	worked	No	Office work	No	Yes	No	Yes	No	Yes
Single	Primary education	worked	No	Agriculture workers	No	Yes	No	Yes	No	Yes
Single	Secondary education	worked	Yes	Agriculture workers	Yes	Yes	No	Yes	No	Yes
Married	Primary education	worked	No	Agriculture workers	No	Yes	No	Yes	No	Yes
Married	Secondary education	worked	No	Food vendors	No	Yes	Yes	No	No	Yes
Married	Primary education	worked	No	Food vendors	No	Yes	Yes	No	No	Yes
Married	Primary education	worked	No	Food vendors	No	Yes	Yes	No	No	Yes
Married	Secondary education	worked	No	Food vendors	No	Yes	Yes	No	No	Yes
Single	Primary education	worked	No	Food vendors	No	Yes	Yes	No	No	Yes
Married	Primary education	worked	No	Food vendors	No	Yes	Yes	No	No	Yes
Married	No formal education	worked	No	Hairdressers and cosmetologists	Yes	Yes	Yes	No	No	Yes
Married	Secondary education	worked	No	Agriculture workers	Yes	Yes	Yes	No	No	Yes
Single	Secondary education	worked	No	Agriculture workers	No	Yes	Yes	No	No	Yes
Married	Higher education	worked	No	Agriculture workers	No	Yes	Yes	No	No	Yes
Single	Secondary education	worked	No	Agriculture workers	Yes	Yes	Yes	No	No	Yes
Married	Secondary education	worked	No	Healthcare workers	No	Yes	Yes	Yes	No	Yes
Separated	No formal education	worked	No	Healthcare workers	No	Yes	Yes	Yes	No	Yes
Married	Secondary education	worked	No	Food vendors	No	Yes	Yes	Yes	No	Yes
Married	Primary education	worked	No	Food vendors	No	Yes	Yes	Yes	No	Yes
Single	Secondary education	worked	No	Food vendors	No	Yes	Yes	Yes	No	Yes
Single	Primary education	worked	No	Food vendors	No	Yes	Yes	Yes	No	Yes
Single	Secondary education	worked	No	Food vendors	No	Yes	Yes	Yes	No	Yes
Married	Secondary education	worked	Yes	Food vendors	No	Yes	Yes	Yes	No	Yes
Married	Primary education	worked	No	Food vendors	No	Yes	Yes	Yes	No	Yes
Single	Secondary education	worked	No	Food vendors	No	Yes	Yes	Yes	No	Yes
Single	Primary education	worked	No	Food vendors	No	Yes	Yes	Yes	No	Yes
Married	Primary education	worked	Yes	Hairdressers and cosmetologists	No	Yes	Yes	Yes	No	Yes
Single	Secondary education	worked	No	Hairdressers and cosmetologists	No	Yes	Yes	Yes	No	Yes
Married	Primary education	worked	Yes	Hairdressers and cosmetologists	No	Yes	Yes	Yes	No	Yes
Married	Higher education	worked	No	Office work	No	Yes	Yes	Yes	No	Yes
Married	Secondary education	worked	No	Office work	No	Yes	Yes	Yes	No	Yes
Single	Secondary education	worked	No	Office work	No	Yes	Yes	Yes	No	Yes
Married	Higher education	worked	No	Office work	Yes	Yes	Yes	Yes	No	Yes
Married	Secondary education	worked	No	Office work	No	Yes	Yes	Yes	No	Yes
Married	Secondary education	worked	No	Office work	No	Yes	Yes	Yes	No	Yes
Single	Secondary education	worked	Yes	Office work	No	Yes	Yes	Yes	No	Yes
Married	Primary education	worked	No	Agriculture workers	Yes	Yes	Yes	Yes	No	Yes
Married	Higher education	worked	No	Agriculture workers	Yes	Yes	Yes	Yes	No	Yes
Single	Higher education	worked	No	Agriculture workers	Yes	Yes	Yes	Yes	No	Yes
Married	No formal education	worked	No	Agriculture workers	No	Yes	Yes	Yes	No	Yes
Married	Secondary education	worked	Yes	Agriculture workers	No	Yes	Yes	Yes	No	Yes
Married	Secondary education	worked	No	Agriculture workers	No	Yes	Yes	Yes	No	Yes
Single	Primary education	worked	No	Agriculture workers	No	Yes	Yes	Yes	No	Yes
Married	Primary education	worked	No	Agriculture workers	No	Yes	Yes	Yes	No	Yes
Single	Secondary education	worked	No	Hairdressers and cosmetologists	No	Yes	Yes	Yes	No	Yes
Single	Higher education	worked	No	Hairdressers and cosmetologists	No	Yes	Yes	Yes	No	Yes
Married	Primary education	worked	No	Textile	No	Yes	Yes	Yes	No	Yes
Single	Primary education	worked	No	Textile	No	Yes	Yes	Yes	No	Yes
Married	Secondary education	worked	No	Agriculture workers	Yes	Yes	Yes	Yes	No	Yes
Single	Higher education	worked	No	Agriculture workers	Yes	Yes	Yes	Yes	No	Yes
Single	Secondary education	worked	No	Agriculture workers	Yes	Yes	Yes	Yes	No	Yes
Married	Secondary education	worked	No	Agriculture workers	Yes	Yes	Yes	Yes	No	Yes
Separated	Secondary education	worked	No	Agriculture workers	Yes	Yes	Yes	Yes	No	Yes
Single	Primary education	worked	No	Teachers	Yes	Yes	Yes	Yes	No	Yes
Married	Secondary education	worked	No	Teachers	Yes	Yes	Yes	Yes	No	Yes
Married	Primary education	worked	No	Teachers	Yes	Yes	Yes	Yes	No	Yes
Married	Secondary education	worked	No	Teachers	No	Yes	Yes	Yes	No	Yes
Married	Higher education	worked	No	Textile	Yes	Yes	Yes	Yes	No	Yes
Married	Secondary education	worked	No	Textile	Yes	Yes	Yes	Yes	No	Yes
Married	Secondary education	worked	No	Textile	Yes	Yes	Yes	Yes	No	Yes
Single	Higher education	worked	No	Public servants	No	Yes	No	No	Yes	Yes
Single	Secondary education	worked	No	Agriculture workers	Yes	Yes	No	No	Yes	Yes
Single	Primary education	worked	No	Office work	No	Yes	Yes	Yes	Yes	Yes
Married	Primary education	did not work	No		No	Yes	Yes	Yes	Yes	Yes
Single	Higher education	did not work	No		No	Yes	Yes	Yes	Yes	Yes
Married	Primary education	did not work	No		No	Yes	Yes	Yes	No	Yes
Married	Primary education	did not work	No		No	Yes	Yes	No	No	No
Married	Primary education	did not work	No		No	Yes	Yes	No	No	No
Married	Higher education	did not work	No		No	Yes	Yes	No	No	No
Married	Secondary education	did not work	No		No	Yes	Yes	No	No	Yes
Married	Secondary education	did not work	No		No	Yes	Yes	No	No	Yes
Married	Primary education	did not work	No		No	Yes	Yes	No	No	Yes
Married	Primary education	did not work	No		No	Yes	Yes	No	No	No
Married	Primary education	did not work	No		No	Yes	Yes	No	No	No
Single	Primary education	did not work	No		No	Yes	Yes	No	No	Yes
Married	Primary education	did not work	No		No	Yes	Yes	No	No	No
Married	Primary education	did not work	No		No	Yes	Yes	No	No	Yes
Married	Primary education	did not work	No		No	Yes	Yes	No	No	Yes
Married	Primary education	did not work	Yes		Yes	Yes	Yes	No	No	Yes
Single	Higher education	did not work	No		Yes	Yes	Yes	No	No	Yes
Married	Primary education	did not work	No		No	Yes	Yes	No	No	Yes
Married	Secondary education	did not work	No		No	Yes	Yes	No	No	No
Single	Primary education	did not work	No		Yes	Yes	Yes	No	No	Yes
Married	Primary education	did not work	No		No	Yes	Yes	No	No	Yes
Single	No formal education	did not work	No		No	Yes	No	Yes	No	Yes
Married	Primary education	did not work	No		No	Yes	No	Yes	No	Yes
Married	Primary education	did not work	No		No	Yes	No	Yes	No	Yes
Single	Primary education	did not work	No		No	Yes	No	Yes	No	Yes
Married	Secondary education	did not work	No		No	Yes	No	Yes	No	Yes
Single	Primary education	did not work	No		Yes	Yes	No	Yes	No	Yes
Married	Secondary education	did not work	No		No	Yes	No	Yes	No	Yes
Single	Primary education	did not work	No		No	Yes	No	Yes	No	Yes
Single	Primary education	did not work	No		No	Yes	No	Yes	No	Yes
Married	Secondary education	did not work	No		No	Yes	No	Yes	No	Yes
Single	Secondary education	did not work	No		No	Yes	No	Yes	No	Yes
Married	Primary education	did not work	No		No	Yes	No	Yes	No	Yes
Married	Primary education	did not work	No		No	Yes	No	No	No	Yes
Married	Primary education	did not work	Yes		No	Yes	No	No	No	Yes
Married	Primary education	did not work	No		No	Yes	No	No	No	No
Married	Secondary education	did not work	Yes		No	Yes	No	No	No	No
Married	Primary education	did not work	No		Yes	Yes	No	No	No	Yes
Married	Primary education	did not work	No		Yes	Yes	No	No	No	Yes
Separated	Primary education	did not work	No		Yes	Yes	No	No	No	Yes
Single	Secondary education	did not work	No		Yes	Yes	No	No	No	Yes
Married	Primary education	did not work	No		Yes	Yes	No	No	No	Yes
Married	Higher education	did not work	No		No	Yes	No	No	No	Yes
Married	Primary education	did not work	No		Yes	Yes	No	No	No	Yes
Married	Secondary education	did not work	No		Yes	Yes	No	No	No	Yes
Married	Primary education	did not work	No		No	No	Yes	Yes	Yes	Yes
Married	Primary education	did not work	No		No	No	Yes	No	Yes	No
Married	Secondary education	did not work	No		No	No	Yes	No	Yes	Yes
Single	Primary education	did not work	No		No	No	Yes	No	Yes	Yes
Married	Primary education	did not work	No		Yes	No	Yes	No	Yes	Yes
Married	Secondary education	did not work	No		No	No	Yes	Yes	No	Yes
Married	Primary education	did not work	Yes		No	No	Yes	Yes	No	Yes
Married	Secondary education	did not work	No		Yes	No	Yes	Yes	No	Yes
Married	Primary education	did not work	Yes		No	No	Yes	Yes	No	Yes
Married	Primary education	did not work	No		No	No	Yes	Yes	No	Yes
Married	Primary education	did not work	Yes		No	No	Yes	Yes	No	Yes
Married	Primary education	did not work	No		Yes	No	Yes	Yes	No	Yes
Single	Primary education	did not work	No		No	No	Yes	Yes	No	Yes
Married	Secondary education	did not work	No		No	No	Yes	Yes	No	Yes
Married	Primary education	did not work	No		No	No	Yes	No	No	Yes
Married	No formal education	did not work	No		No	No	Yes	No	No	No
Married	Primary education	did not work	No		No	No	Yes	No	No	No
Married	Secondary education	did not work	No		No	No	Yes	No	No	Yes
Single	Higher education	did not work	No		No	No	Yes	No	No	No
Married	Secondary education	did not work	No		No	No	Yes	No	No	Yes
Married	Primary education	did not work	No		No	No	Yes	No	No	Yes
Married	Primary education	did not work	No		No	No	Yes	No	No	Yes
Married	Primary education	did not work	No		No	No	Yes	No	No	Yes
Married	Secondary education	did not work	No		No	No	Yes	No	No	Yes
Married	No formal education	did not work	No		No	No	Yes	No	No	No
Married	Secondary education	did not work	Yes		No	No	Yes	No	No	No
Married	Secondary education	did not work	No		No	No	Yes	No	No	Yes
Married	Primary education	did not work	No		No	No	Yes	No	No	Yes
Married	No formal education	did not work	Yes		No	No	Yes	No	No	Yes
Married	Secondary education	did not work	No		No	No	Yes	No	No	Yes
Married	Secondary education	did not work	No		No	No	Yes	No	No	No
Single	Primary education	did not work	No		No	No	Yes	No	No	Yes
Single	Higher education	did not work	No		No	No	Yes	No	No	Yes
Single	Primary education	did not work	No		No	No	Yes	No	No	Yes
Single	Primary education	did not work	No		No	No	Yes	No	No	Yes
Married	Primary education	did not work	No		No	No	Yes	No	No	No
Married	Higher education	did not work	No		No	No	Yes	No	No	No
Married	Secondary education	did not work	No		No	No	Yes	No	No	No
Married	Primary education	did not work	No		Yes	No	Yes	No	No	Yes
Married	Primary education	did not work	No		No	No	Yes	No	No	Yes
Married	Primary education	did not work	No		Yes	No	Yes	No	No	Yes
Married	Primary education	did not work	No		Yes	No	Yes	No	No	Yes
Married	Primary education	did not work	No		No	No	Yes	No	No	Yes
Single	No formal education	did not work	Yes		No	No	Yes	No	No	Yes
Single	Higher education	did not work	No		No	No	Yes	No	No	No
Married	Secondary education	did not work	No		No	No	Yes	No	No	No
Married	Primary education	did not work	No		Yes	No	Yes	No	No	No
Married	Primary education	did not work	No		Yes	No	Yes	No	No	Yes
Married	Primary education	did not work	No		Yes	No	Yes	No	No	Yes
Married	Primary education	did not work	No		Yes	No	Yes	No	No	Yes
Married	Primary education	did not work	No		No	No	Yes	No	No	No
Married	Secondary education	did not work	No		No	No	Yes	No	No	Yes
Married	Secondary education	did not work	No		No	No	Yes	No	No	No
Married	Primary education	did not work	No		No	No	Yes	No	No	Yes
Married	Secondary education	did not work	No		No	No	Yes	No	No	No
Married	Primary education	did not work	No		No	No	Yes	No	No	No
Married	Secondary education	did not work	No		No	No	Yes	No	No	Yes
Married	Secondary education	did not work	No		No	No	Yes	No	No	No
Married	Primary education	did not work	No		No	No	Yes	No	No	No
Married	Secondary education	did not work	No		No	No	Yes	No	No	No
Single	Secondary education	did not work	No		No	No	Yes	No	No	No
Married	Primary education	did not work	No		No	No	Yes	No	No	Yes
Married	Secondary education	did not work	No		No	No	No	Yes	No	Yes
Married	Secondary education	did not work	No		No	No	No	Yes	No	Yes
Married	Primary education	did not work	No		No	No	No	Yes	No	Yes
Married	Secondary education	did not work	No		No	No	No	Yes	No	Yes
Married	Primary education	did not work	No		No	No	No	Yes	No	Yes
Single	Secondary education	did not work	No		No	No	No	Yes	No	Yes
Single	Secondary education	did not work	No		No	No	No	Yes	No	Yes
Single	No formal education	did not work	No		No	No	No	Yes	No	Yes
Single	Higher education	did not work	Yes		No	No	No	Yes	No	Yes
Single	Secondary education	did not work	No		No	No	No	Yes	No	Yes
Married	Primary education	did not work	No		No	No	No	Yes	No	Yes
Single	Higher education	did not work	No		No	No	No	Yes	No	Yes
Married	Secondary education	did not work	No		No	No	No	Yes	No	Yes
Single	Primary education	did not work	No		No	No	No	Yes	No	Yes
Married	Primary education	did not work	No		No	No	No	Yes	No	Yes
Single	Primary education	did not work	No		No	No	No	Yes	No	Yes
Married	Secondary education	did not work	Yes		No	No	No	Yes	No	Yes
Separated	Secondary education	did not work	Yes		No	No	No	Yes	No	Yes
Single	Primary education	did not work	No		No	No	No	Yes	No	Yes
Married	Primary education	did not work	No		No	No	No	Yes	No	Yes
Married	Primary education	did not work	No		No	No	No	Yes	No	Yes
Single	Primary education	did not work	No		No	No	No	Yes	No	Yes
Married	Primary education	did not work	No		Yes	No	No	Yes	No	Yes
Married	Secondary education	did not work	No		No	No	No	Yes	No	Yes
Married	Secondary education	did not work	No		No	No	No	Yes	No	Yes
Married	Primary education	did not work	No		No	No	No	Yes	No	Yes
Single	Secondary education	did not work	No		No	No	No	Yes	No	Yes
Married	Primary education	did not work	No		Yes	No	No	Yes	No	Yes
Married	Higher education	did not work	Yes		Yes	No	No	Yes	No	Yes
Single	Higher education	did not work	No		No	No	No	Yes	No	Yes
Married	Higher education	did not work	No		Yes	No	No	Yes	No	Yes
Married	Primary education	did not work	No		Yes	No	No	Yes	No	Yes
Married	Primary education	did not work	Yes		Yes	No	No	Yes	No	Yes
Single	Primary education	did not work	No		Yes	No	No	Yes	No	Yes
Married	Secondary education	did not work	No		Yes	No	No	Yes	No	Yes
Married	Primary education	did not work	No		No	No	No	Yes	No	Yes
Married	Primary education	did not work	No		No	No	No	Yes	No	Yes
Married	Primary education	did not work	No		No	No	No	Yes	No	Yes
Married	Primary education	did not work	No		Yes	No	No	Yes	No	Yes
Married	Primary education	did not work	No		No	No	No	Yes	No	Yes
Married	Primary education	did not work	No		No	No	No	Yes	No	Yes
Married	Primary education	did not work	No		No	No	No	Yes	No	Yes
Married	Secondary education	did not work	No		No	No	No	Yes	No	Yes
Married	Secondary education	did not work	No		Yes	No	No	Yes	No	Yes
Single	Secondary education	did not work	No		Yes	No	No	Yes	No	Yes
Married	Secondary education	did not work	No		No	No	No	Yes	No	Yes
Married	Primary education	did not work	No		No	No	No	Yes	No	Yes
Single	Primary education	did not work	No		No	No	No	No	No	Yes
Married	Primary education	did not work	No		No	No	No	No	No	No
Married	Primary education	did not work	No		No	No	No	No	No	No
Married	Primary education	did not work	No		No	No	No	No	No	No
Married	Secondary education	did not work	No		No	No	No	No	No	Yes
Married	Primary education	did not work	No		No	No	No	No	No	Yes
Single	Primary education	did not work	Yes		No	No	No	No	No	No
Married	Primary education	did not work	No		No	No	No	No	No	No
Married	Primary education	did not work	No		No	No	No	No	No	No
Single	Primary education	did not work	Yes		No	No	No	No	No	No
Married	Primary education	did not work	No		No	No	No	No	No	No
Single	Higher education	did not work	No		No	No	No	No	No	Yes
Married	Secondary education	did not work	No		No	No	No	No	No	No
Married	Primary education	did not work	No		No	No	No	No	No	Yes
Married	Primary education	did not work	No		No	No	No	No	No	No
Married	Higher education	did not work	No		No	No	No	No	No	No
Married	Secondary education	did not work	No		No	No	No	No	No	No
Married	Primary education	did not work	No		No	No	No	No	No	No
Married	Primary education	did not work	No		No	No	No	No	No	No
Married	Primary education	did not work	Yes		No	No	No	No	No	Yes
Single	Higher education	did not work	No		No	No	No	No	No	Yes
Married	Primary education	did not work	No		No	No	No	No	No	No
Single	Primary education	did not work	No		No	No	No	No	No	Yes
Married	Secondary education	did not work	No		No	No	No	No	No	No
Single	Primary education	did not work	Yes		No	No	No	No	No	Yes
Married	Primary education	did not work	No		No	No	No	No	No	No
Married	Secondary education	did not work	No		No	No	No	No	No	No
Married	Primary education	did not work	Yes		No	No	No	No	No	Yes
Single	Secondary education	did not work	Yes		No	No	No	No	No	No
Married	Primary education	did not work	No		No	No	No	No	No	Yes
Married	Primary education	did not work	No		No	No	No	No	No	Yes
Married	Primary education	did not work	No		No	No	No	No	No	Yes
Married	Primary education	did not work	Yes		No	No	No	No	No	No
Married	Primary education	did not work	No		No	No	No	No	No	No
Single	Primary education	did not work	Yes		No	No	No	No	No	Yes
Married	Primary education	did not work	No		No	No	No	No	No	No
Married	Secondary education	did not work	No		No	No	No	No	No	No
Married	Primary education	did not work	No		No	No	No	No	No	No
Married	Primary education	did not work	No		No	No	No	No	No	Yes
Married	Primary education	did not work	No		No	No	No	No	No	Yes
Married	Primary education	did not work	No		Yes	No	No	No	No	Yes
Single	Secondary education	did not work	No		No	No	No	No	No	Yes
Married	Primary education	did not work	No		No	No	No	No	No	Yes
Single	Higher education	did not work	No		No	No	No	No	No	Yes
Married	Primary education	did not work	Yes		No	No	No	No	No	No
Married	Higher education	did not work	No		No	No	No	No	No	Yes
Married	Primary education	did not work	No		No	No	No	No	No	No
Married	Primary education	did not work	Yes		Yes	No	No	No	No	Yes
Married	Primary education	did not work	No		No	No	No	No	No	Yes
Married	Primary education	did not work	No		No	No	No	No	No	No
Married	Secondary education	did not work	No		No	No	No	No	No	Yes
Married	Secondary education	did not work	No		Yes	No	No	No	No	Yes
Married	Higher education	did not work	No		Yes	No	No	No	No	Yes
Married	Higher education	did not work	Yes		No	No	No	No	No	No
Married	Primary education	did not work	No		Yes	No	No	No	No	Yes
Married	Primary education	did not work	No		No	No	No	No	No	Yes
Married	Primary education	did not work	No		Yes	No	No	No	No	Yes
Married	Primary education	did not work	No		Yes	No	No	No	No	Yes
Single	Primary education	did not work	No		Yes	No	No	No	No	Yes
Married	Primary education	did not work	No		Yes	No	No	No	No	Yes
Married	Secondary education	did not work	No		No	No	No	No	No	Yes
Married	Higher education	did not work	No		No	No	No	No	No	No
Married	Primary education	did not work	No		Yes	No	No	No	No	Yes
Married	Primary education	did not work	No		Yes	No	No	No	No	Yes
Married	Higher education	did not work	No		No	No	No	No	No	No
Married	Secondary education	did not work	No		No	No	No	No	No	Yes
Married	Secondary education	did not work	No		No	No	No	No	No	Yes
Married	Secondary education	did not work	No		No	No	No	No	No	No
Married	Secondary education	did not work	No		No	No	No	No	No	No
Married	Primary education	did not work	No		No	No	No	No	No	No
Married	Secondary education	did not work	No		No	No	No	No	No	No
Married	Secondary education	did not work	No		No	No	No	No	No	Yes
